# Supplementary material for: Canine Hemangioblastoma: Case Series and Literature Review
Source: Animals (Basel). 2025 Oct 16;15(20):3010. doi: 10.3390/ani15203010 (PMC12560891; doi:10.3390/ani15203010)
Supplement: Supplementary file 1 [file animals-15-03010-s001.zip]

Archive with 3 entries (2 files):
- animals-3916762-supplementary/
- animals-3916762-supplementary/16489 cntr INHa 60x.tif
- animals-3916762-supplementary/Video_HB.mp4
